# Supplementary material for: Predictors of Musculoskeletal Pain among Primary School Students Using Smartphones in Nakhon Si Thammarat, Thailand
Source: Int J Environ Res Public Health. 2022 Aug 24;19(17):10530. doi: 10.3390/ijerph191710530 (PMC9518098; doi:10.3390/ijerph191710530)
Supplement: Supplementary file 1 [file ijerph-19-10530-s001.zip]

Archive with 1 entries (1 files):
- ijerph-1859368-supplementary.pdf
